# Supplementary material for: Formononetin promotes porcine oocytes maturation and improves embryonic development by reducing oxidative stress
Source: Front Cell Dev Biol. 2025 Jan 9;12:1520429. doi: 10.3389/fcell.2024.1520429 (PMC11754404; doi:10.3389/fcell.2024.1520429)
Supplement: Supplementary file 2 [file DataSheet1.ZIP]

Archive with 1 entries (1 files):
- full uncropped Gels and Blots images.pptx
